# Supplementary material for: The Effect of Proinflammatory Cytokines on the Proliferation, Migration and Secretory Activity of Mesenchymal Stem/Stromal Cells (WJ-MSCs) under 5% O2 and 21% O2 Culture Conditions
Source: J Clin Med. 2021 Apr 21;10(9):1813. doi: 10.3390/jcm10091813 (PMC8122617; doi:10.3390/jcm10091813)
Supplement: Supplementary file 1 [file jcm-10-01813-s001.zip]

Archive with 1 entries (1 files):
- jcm-1131454-supplementary.pdf
